# Supplementary material for: Genome‐wide single‐nucleotide polymorphism data reveal cryptic species within cryptic freshwater snail species—The case of the Ancylus fluviatilis species complex
Source: Ecol Evol. 2017 Dec 16;8(2):1063–72. doi: 10.1002/ece3.3706 (PMC5773296; doi:10.1002/ece3.3706)
Supplement: Supplementary file 3 [file ECE3-8-1063-s003.xlsx]

## Sheet: Tabelle1
Table S1. Information for ddRAD library preparation per sample with a target size range for final libraries of 308 - 462 bp.
ID	sample name	initial DNA concentration [ng/µl]	used amount of DNA [ng]	name P5 adapter	volume P5 adapter [µl]	name P7 adapter	volume P7 adapter [µl]	final DNA concentration in target size range (1. PCR) [ng/µl]	final total DNA concentration (1. PCR) [ng/µl]	final DNA concentration in target size range (2. PCR) [ng/µl]	final total DNA concentration (2. PCR) [ng/µl]	library number	amount of target sized DNA in library [ng]	total amount of DNA in library [ng]
1	Af_VR9P2_01	260	700	1	1.1	1	6.9	1.1806	1.8901			1	15	24.0145
2	Af_QB27P0_02	198	700	2	1.1	1	6.9	0.881	1.5075			1	15	25.6669
3	Af_QB12P4_01	151	700	3	1.1	1	6.9	1.2814	2.1518			1	15	25.1889
4	Af_QB23P2_02	136	700	4	1.1	1	6.9	0.3505	0.7151	0.394	0.691	1	15	28.4153
5	Af_QB23P2_01	132	700	5	1.1	1	6.9	0.8047	1.2984			1	15	24.2028
6	Af_QB27P4_04	125	700	6	1.1	1	6.9	0.5677	1.208	0.5584	1.0167	1	15	30.7984
7	Af_QB27P2_03	117	700	7	1.1	1	6.9	1.3964	2.5528			1	15	27.4219
8	Af_QB24P3_08	113	700	8	1.1	1	6.9	1.2128	2.2873			1	15	28.2895
9	Af_QB20P1_08	111	700	9	1.1	1	6.9	1.1119	2.2125			1	15	29.8476
10	Af_QB27P0_03	109	700	10	1.1	1	6.9	1.594	3.1892			1	15	30.0113
11	Af_QB22P1_04	101	700	11	1.1	1	6.9	1.5327	2.6741			1	15	26.1705
12	Af_QB23P4_07	97.4	700	12	1.1	1	6.9	1.3018	2.3392			1	15	26.9534
13	Af_VR12P3_06	95.8	700	13	1.1	1	6.9	0.7126	1.2345			1	15	25.9858
14	Af_QB20P3_12	92.6	700	14	1.1	1	6.9	1.2165	2.0401			1	15	25.1554
15	Af_VR11P2_06	91.8	700	15	1.1	8	6.9	2.0577	3.953			1	15	28.8162
16	Af_VR9P1_05	90.8	700	16	1.1	8	6.9	1.8362	3.5123			1	15	28.6921
17	Af_QB27P2_05	90.6	700	18	1.1	8	6.9	1.4008	2.7924			1	15	29.9015
18	Af_QB24P3_05	90.6	700	19	1.1	8	6.9	1.722	3.5014			1	15	30.5
19	Af_VR20P3_04	90.2	700	20	1.1	8	6.9	1.4905	2.7523			1	15	27.6984
20	Af_VR20N2_04	87.8	700	21	1.1	8	6.9	1.4995	2.9248			1	15	29.2578
21	Af_QB11P4_02	82.4	700	22	1.1	8	6.9	1.4291	2.7138			1	15	28.4844
22	Af_VR20P3_02	80.6	700	23	1.1	8	6.9	1.6059	3.6347			1	15	33.9501
23	Af_VR12P3_04	78	700	25	1.1	8	6.9	1.2036	3.0032			1	15	37.4277
24	Af_QB23P4_09	76.4	700	27	1.1	8	6.9	1.5147	3.571			1	15	35.3634
25	Af_VR11P2_04	75	700	1	1.1	8	6.9	0.9638	2.1723			1	15	33.8084
26	Af_QB12P2_06	74.6	700	2	1.1	8	6.9	1.7906	3.3836			1	15	28.3447
27	Af_QB23P4_10	74.2	700	3	1.1	8	6.9	1.2609	2.8369			1	15	33.7485
28	Af_VR20P3_03	72.4	700	4	1.1	10	6.9	1.6049	3.6427			1	15	34.046
29	Af_QB22P3_05	72	700	5	1.1	10	6.9	1.8225	3.9508			1	15	32.5169
30	Af_QB20P2_04	70.8	700	6	1.1	10	6.9	0.8605	2.3149			1	15	40.3527
31	Af_QB20P3_11	70.2	700	7	1.1	10	6.9	1.8722	4.4025			1	15	35.2727
32	Af_QB11P4_04	66.6	700	8	1.1	10	6.9	1.6482	3.4543			1	15	31.437
33	Af_QB17P2_02	65.8	700	9	1.1	10	6.9	1.5329	4.9831			1	15	48.7615
34	Af_VR11P1_10	64.6	700	10	1.1	10	6.9	2.0658	4.5749			1	15	33.2188
35	Af_VR6P3_04	63.8	700	11	1.1	10	6.9	2.6244	5.198			1	15	29.7096
36	Af_QB11P2_05	60	700	12	1.1	10	6.9	1.8265	3.9934			1	15	32.7955
37	Af_VR20P4_03	58.2	700	13	1.1	10	6.9	1.2878	2.4944			1	15	29.0542
38	Af_QB22P3_06	56.4	700	14	1.1	10	6.9	1.3203	2.8618			1	15	32.5131
39	Af_VR17P0_05	54.2	700	15	1.1	10	6.9	1.4927	3.1952			1	15	32.1083
40	Af_QB11P3_10	54	700	16	1.1	10	6.9	1.4375	3.1148			1	15	32.5023
41	Af_VR11P4_03	53.4	700	18	1.1	10	6.9	1.4519	3.2818			1	15	33.9052
42	Af_QB17P1_05	51	700	19	1.1	11	6.9	1.8702	4.4389			1	15	35.6023
43	Af_VR6P4_11	45.6	700	20	1.1	11	6.9	1.2687	2.893			1	15	34.2043
44	Af_QB24P1_09	45.2	700	21	1.1	11	6.9	1.6172	3.6118			1	15	33.5005
45	Af_QB20P3_09	44.2	700	22	1.1	11	6.9	0.9627	2.7711			1	15	43.177
46	Af_QB22P1_05	44.2	700	23	1.1	11	6.9	0.9804	2.3244			1	15	35.563
47	Af_VR6P3_06	44	700	25	1.1	11	6.9	1.5985	3.4515			1	15	32.3882
48	Af_VR6P4_08	43.2	700	27	1.1	11	6.9	0.886	2.2074			1	15	37.3713
49	Af_VR12P1_05	41.6	600	2	0.9	11	5.9	0.8379	1.8063			1	15	32.3362
50	Af_VR12P2_10	38.6	600	4	0.9	11	5.9	1.4157	3.5918			1	15	38.0568
51	Af_QB12P3_06	38.2	600	5	0.9	11	5.9	1.1033	2.4646			1	15	33.5077
52	Af_VR6P1_02	36.6	600	6	0.9	11	5.9	1.0231	3.2631			1	15	47.8414
53	Af_QB17P2_03	28.2	500	7	0.8	11	5	1.3147	4.3233			1	15	49.3265
54	Af_VR12P2_08	25.6	450	12	0.7	11	4.5	0.8023	2.7618			1	15	51.6353
55	Af_VR9P3_06	47.2	700	13	1.1	11	6.9	1.2415	2.8788			1	15	34.7821
56	Af_QB27P1_03	216	700	1	1.1	1	6.9	0.6634	1.4681	0.4809	0.7312	2	15	31.9955
57	Af_QB24P2_03	155	700	2	1.1	1	6.9	0.4365	1.0648	0.6341	1.1065	2	15	27.7845
58	Af_QB22P2_02	148	700	3	1.1	1	6.9	0.8169	1.4203			2	15	26.0797
59	Af_QB24P4_08	139	700	4	1.1	1	6.9	1.0391	2.3754			2	15	34.2903
60	Af_QB11P1_01	134	700	5	1.1	1	6.9	1.0982	2.7368			2	15	37.3812
61	Af_VR20P3_01	126	700	6	1.1	1	6.9	1.966	4.6171			2	15	35.2271
62	Af_QB22P2_03	114	700	7	1.1	1	6.9	1.559	3.3769			2	15	32.491
63	Af_QB20P4_10	113	700	8	1.1	1	6.9	1.6957	3.6598			2	15	32.3742
64	Af_QB22P4_05	110	700	9	1.1	1	6.9	2.4151	4.6163			2	15	28.6715
65	Af_VR9P2_05	108	700	10	1.1	1	6.9	1.4136	2.6378			2	15	27.9902
66	Af_VR11P3_05	108	700	11	1.1	1	6.9	1.2979	2.5794			2	15	29.8105
67	Af_VR11P3_03	107	700	12	1.1	1	6.9	0.9113	1.6129			2	15	26.5483
68	Af_VR12P3_03	106	700	13	1.1	8	6.9	1.2483	3.1675			2	15	38.0618
69	Af_QB20P4_11	104	700	14	1.1	8	6.9	2.1384	4.7468			2	15	33.2969
70	Af_QB11P3_05	104	700	15	1.1	8	6.9	1.3259	3.7125			2	15	41.9998
71	Af_VR9P1_01	102	700	16	1.1	8	6.9	1.5275	3.2695			2	15	32.1064
72	Af_QB27P3_03	98.6	700	18	1.1	8	6.9	1.598	3.5858			2	15	33.6589
73	Af_QB20P4_02	93.2	700	19	1.1	8	6.9	2.2112	4.4208			2	15	29.9891
74	Af_VR17P1_06	93	700	20	1.1	8	6.9	1.857	3.7257			2	15	30.0945
75	Af_VR20N2_02	92.6	700	21	1.1	8	6.9	2.0731	4.4043			2	15	31.8675
76	Af_QB27P3_02	92.6	700	22	1.1	8	6.9	0.7488	2.2936			2	15	45.9455
77	Af_QB11P3_08	90.6	700	23	1.1	8	6.9	1.5767	3.2724			2	15	31.1321
78	Af_QB22P3_09	87.6	700	25	1.1	8	6.9	1.2816	2.8396			2	15	33.235
79	Af_QB23P3_01	86.8	700	27	1.1	8	6.9	0.9771	2.2196			2	15	34.0743
80	Af_QB11P2_01	84.4	700	1	1.1	8	6.9	1.1481	2.6795			2	15	35.0078
81	Af_QB22P4_02	84	700	2	1.1	8	6.9	1.0882	2.6859			2	15	37.0231
82	Af_QB27P2_06	84	700	3	1.1	8	6.9	1.3908	3.1688			2	15	34.176
83	Af_VR9P2_03	83	700	4	1.1	10	6.9	1.3256	3.0407			2	15	34.4074
84	Af_QB11P1_11	81.6	700	5	1.1	10	6.9	1.5683	3.3401			2	15	31.9464
85	Af_QB24P3_09	81.4	700	6	1.1	10	6.9	1.2708	2.6995			2	15	31.8638
86	Af_QB11P3_07	80.2	700	7	1.1	10	6.9	1.5903	3.2212			2	15	30.3829
87	Af_QB22P3_07	80	700	8	1.1	10	6.9	1.7727	3.5831			2	15	30.319
88	Af_QB17P1_10	76.2	700	9	1.1	10	6.9	1.3682	2.9361			2	15	32.1894
89	Af_QB27P1_05	71.8	700	10	1.1	10	6.9	1.2312	2.7433			2	15	33.4223
90	Af_QB11P4_06	70	700	11	1.1	10	6.9	1.9206	4.0578			2	15	31.6917
91	Af_QB22P2_01	69.4	700	12	1.1	10	6.9	2.003	4.0111			2	15	30.0382
92	Af_VR12P3_07	63.4	700	13	1.1	10	6.9	2.3494	6.2807			2	15	40.0998
93	Af_VR9P2_08	61	700	14	1.1	10	6.9	2.6116	6.1834			2	15	35.515
94	Af_VR6P1_10	59	700	15	1.1	10	6.9	1.9771	4.4963			2	15	34.1128
95	Af_VR20N1_02	53.6	700	16	1.1	10	6.9	1.87	4.2473			2	15	34.0693
96	Af_QB24P1_08	49.6	700	18	1.1	10	6.9	2.0731	4.5149			2	15	32.6677
97	Af_VR20P2_12	48.2	700	19	1.1	11	6.9	2.0679	4.8364			2	15	35.082
98	Af_VR20P3_06	48	700	20	1.1	11	6.9	3.5255	8.8902			2	15	37.8253
99	Af_VR20P2_08	46.6	700	21	1.1	11	6.9	2.8022	6.517			2	15	34.8851
100	Af_QB12P4_09	45.8	700	22	1.1	11	6.9	1.925	4.8391			2	15	37.7073
101	Af_VR17P3_03	44.2	700	23	1.1	11	6.9	2.5171	5.9665			2	15	35.5558
102	Af_QB22N1_01	41.6	600	25	0.9	11	5.9	2.8419	6.8115			2	15	35.9522
103	Af_QB17P3_10	41.2	600	27	0.9	11	5.9	1.8434	4.7378			2	15	38.5521
104	Af_QB12P3_09	36.4	600	7	0.9	11	5.9	2.5488	7.7292			2	15	45.4873
105	Af_VR12P1_02	36.2	600	12	0.9	11	5.9	3.5015	8.1295			2	15	34.8258
106	Af_QB27P4_03	36	600	2	0.9	11	5.9	2.934	6.4509			2	15	32.9801
107	Af_QB17P3_06	33.8	600	14	0.9	11	5.9	3.3547	8.5249			2	15	38.1177
108	Af_QB12P3_01	33	600	15	0.9	11	5.9	2.5861	4.7047			2	15	27.2884
109	Af_VR6P2_01	30.8	500	16	0.8	11	5	2.8582	6.4557			2	15	33.8799
110	Af_VR17P3_05	24	400	18	0.6	11	4	2.0709	4.3728			2	15	31.6732
111	Af_QB24P4_10	224	700	1	1.1	1	6.9	2.1768	3.7215			3	15	25.6443
112	Af_QB27P2_07	148	700	2	1.1	1	6.9	0.4073	0.8578	0.3591	0.613	3	15	28.8561
113	Af_QB12P2_09	144	700	3	1.1	1	6.9	0.9328	1.6431			3	15	26.4221
114	Af_VR12P1_03	133	700	4	1.1	1	6.9	3.2149	5.443			3	15	25.3958
115	Af_VR11P2_07	127	700	5	1.1	1	6.9	2.5979	4.446			3	15	25.6707
116	Af_QB24P2_05	124	700	6	1.1	1	6.9	2.2393	3.8434			3	15	25.7451
117	Af_QB23P4_11	114	700	7	1.1	1	6.9	2.1755	3.5586			3	15	24.5364
118	Af_QB23P4_08	109	700	8	1.1	1	6.9	3.3577	5.8085			3	15	25.9486
119	Af_QB20P1_07	103	700	9	1.1	1	6.9	2.1604	3.7732			3	15	26.1979
120	Af_QB22N1_03	103	700	10	1.1	1	6.9	1.5369	2.5515			3	15	24.9024
121	Af_QB20P4_07	102	700	11	1.1	1	6.9	2.1961	3.7544			3	15	25.6436
122	Af_VR9P4_02	102	700	12	1.1	1	6.9	2.5232	4.3194			3	15	25.6781
123	Af_QB12P2_04	100	700	13	1.1	1	6.9	3.1551	5.7048			3	15	27.1218
124	Af_QB11P1_02	97.6	700	14	1.1	1	6.9	2.4122	4.1338			3	15	25.7056
125	Af_QB24P2_06	94.4	700	15	1.1	8	6.9	2.2779	4.7213			3	15	31.0898
126	Af_VR11P3_01	94.2	700	16	1.1	8	6.9	2.2868	4.6269			3	15	30.3496
127	Af_QB27P0_06	91.8	700	18	1.1	8	6.9	2.6967	5.4309			3	15	30.2086
128	Af_VR17P0_02	90.6	700	19	1.1	8	6.9	2.5871	5.0621			3	15	29.35
129	Af_VR12P1_01	86.6	700	20	1.1	8	6.9	2.6612	4.7297			3	15	26.6592
130	Af_VR11P1_01	85.2	700	21	1.1	8	6.9	3.749	6.8586			3	15	27.4417
131	Af_VR20N2_03	84.4	700	22	1.1	8	6.9	2.1554	4.6714			3	15	32.5095
132	Af_VR20P4_08	84.2	700	23	1.1	8	6.9	2.2499	4.5669			3	15	30.4474
133	Af_VR6P2_03	84.2	700	25	1.1	8	6.9	2.7057	5.2772			3	15	29.256
134	Af_QB12P4_02	82.4	700	27	1.1	8	6.9	2.8491	5.529			3	15	29.1092
135	Af_VR20P2_11	82.4	700	1	1.1	8	6.9	3.576	6.3336			3	15	26.5671
136	Af_QB27P1_06	81.4	700	2	1.1	8	6.9	1.909	4.2015			3	15	33.0134
137	Af_QB12P4_04	79.4	700	3	1.1	8	6.9	3.1157	5.5692			3	15	26.812
138	Af_QB24P4_07	77	700	4	1.1	8	6.9	3.4166	6.6491			3	15	29.1917
139	Af_QB11P4_05	76.4	700	5	1.1	10	6.9	2.4929	4.8561			3	15	29.2196
140	Af_QB27P4_02	73.4	700	6	1.1	10	6.9	2.5941	5.2987			3	15	30.6389
141	Af_VR11P2_05	72.4	700	7	1.1	10	6.9	2.6834	5.6531			3	15	31.6004
142	Af_QB11P3_04	70.4	700	8	1.1	10	6.9	2.124	4.8406			3	15	34.185
143	Af_QB27P3_05	66.6	700	9	1.1	10	6.9	2.2818	4.7761			3	15	31.3969
144	Af_QB11P1_12	64	700	10	1.1	10	6.9	1.9305	3.7227			3	15	28.9254
145	Af_QB11P2_03	61.6	700	11	1.1	10	6.9	2.2902	4.5448			3	15	29.7668
146	Af_QB24P1_05	61.4	700	12	1.1	10	6.9	2.656	5.5993			3	15	31.6226
147	Af_VR12P1_04	61.4	700	13	1.1	10	6.9	2.844	5.7443			3	15	30.2969
148	Af_VR20N1_04	58.8	700	14	1.1	10	6.9	2.5822	5.0999			3	15	29.6253
149	Af_VR17P2_03	57	700	15	1.1	10	6.9	2.3884	4.8385			3	15	30.3875
150	Af_QB20P4_08	54.2	700	16	1.1	10	6.9	2.1639	4.1703			3	15	28.9082
151	Af_VR11P1_03	52	700	18	1.1	11	6.9	2.6563	5.4409			3	15	30.7245
152	Af_QB17P3_02	51.4	700	19	1.1	11	6.9	2.1136	4.4385			3	15	31.4996
153	Af_VR11P4_06	48.4	700	20	1.1	10	6.9	2.3849	4.7661			3	15	29.9767
154	Af_QB23P3_07	45.6	700	21	1.1	11	6.9	2.0397	4.5565			3	15	33.5086
155	Af_VR17P3_02	45	700	22	1.1	11	6.9	1.3965	3.8473			3	15	41.3244
156	Af_VR11P4_05	39	600	23	0.9	11	5.9	1.9595	4.3535			3	15	33.3261
157	Af_QB17P2_09	38	600	25	0.9	11	5.9	2.0447	4.2406			3	15	31.1092
158	Af_VR9P1_07	37.8	600	27	0.9	11	5.9	1.729	3.7025			3	15	32.1212
159	Af_VR20P2_09	32.4	600	1	0.9	11	5.9	1.4923	3.1189			3	15	31.3499
160	Af_VR17P3_04	30	500	3	0.8	11	5	1.7089	4.6898			3	15	41.1651
161	Af_QB17P1_12	23.2	400	8	0.6	11	4	1.8817	4.2303			3	15	33.7219
162	Af_QB17P2_07	23	400	9	0.6	11	4	1.8189	4.2235			3	15	34.8301
163	Af_VR6P4_04	23	400	10	0.6	11	4	1.9191	4.5614			3	15	35.6526
164	Af_VR11P4_07	22.6	400	11	0.6	11	4	1.6808	3.8321			3	15	34.1989
165	Af_QB17P3_12	18.8	350	20	0.5	11	3.5	1.1621	2.8176			3	15	36.3686
166	Af_QB24P4_11	296	700	1	1.1	1	6.9	1.1759	1.979			4	15	25.2445
167	Af_QB24P4_12	228	700	2	1.1	1	6.9	1.1023	1.8122			4	15	24.6603
168	Af_VR12P3_05	151	700	3	1.1	1	6.9	1.5794	2.6588			4	15	25.2514
169	Af_QB23P2_03	147	700	4	1.1	1	6.9	2.2251	3.7144			4	15	25.0398
170	Af_VR20P4_06	110	700	5	1.1	1	6.9	2.6565	4.5005			4	15	25.4122
171	Af_QB27P3_04	109	700	6	1.1	1	6.9	2.5008	4.2691			4	15	25.6064
172	Af_QB23P2_04	107	700	7	1.1	1	6.9	2.2118	3.8095			4	15	25.8353
173	Af_QB12P2_07	104	700	8	1.1	1	6.9	1.9529	3.5821			4	15	27.5137
174	Af_VR17P0_01	102	700	9	1.1	1	6.9	2.7547	4.9349			4	15	26.8717
175	Af_QB24P1_07	101	700	10	1.1	1	6.9	2.0158	3.3795			4	15	25.1476
176	Af_VR17P2_01	99.8	700	11	1.1	1	6.9	0.43	0.9315	0.2715	0.5114	4	15	30.9282
177	Af_VR11P1_11	99.8	700	12	1.1	1	6.9	1.5425	3.5124			4	15	34.1562
178	Af_VR11P3_02	96.6	700	13	1.1	1	6.9	0.331	0.6011	0.3595	0.6103	4	15	26.3266
179	Af_QB24P3_06	94.6	700	14	1.1	1	6.9	0.404	0.8182	0.3743	0.7599	4	15	30.4129
180	Af_QB22P4_01	94.4	700	15	1.1	8	6.9	3.7826	6.8734			4	15	27.2566
181	Af_QB11P2_12	90	700	16	1.1	8	6.9	3.027	6.111			4	15	30.2825
182	Af_QB23P3_04	88.8	700	18	1.1	8	6.9	2.7365	5.8481			4	15	32.0561
183	Af_VR20N2_05	86.8	700	19	1.1	8	6.9	1.7757	3.853			4	15	32.5477
184	Af_QB20P3_10	81.6	700	20	1.1	8	6.9	2.9563	6.4776			4	15	32.8668
185	Af_QB27P2_04	75.6	700	21	1.1	8	6.9	2.4329	5.5299			4	15	34.0945
186	Af_QB24P1_06	74.4	700	22	1.1	8	6.9	2.0398	4.3731			4	15	32.1583
187	Af_VR20P4_04	73.8	700	23	1.1	8	6.9	2.9162	5.4612			4	15	28.0907
188	Af_VR20N2_01	72.6	700	25	1.1	8	6.9	2.8139	5.3965			4	15	28.767
189	Af_QB22P4_06	69.6	700	27	1.1	8	6.9	2.6796	6.0018			4	15	33.5972
190	Af_QB20P2_05	67.6	700	1	1.1	8	6.9	2.5087	4.8421			4	15	28.9518
191	Af_QB27P4_05	63.4	700	2	1.1	8	6.9	2.0728	4.2402			4	15	30.6846
192	Af_VR6P2_05	63.4	700	3	1.1	8	6.9	2.7542	5.1618			4	15	28.1123
193	Af_QB24P3_07	62.2	700	4	1.1	8	6.9	2.1958	4.6245			4	15	31.591
194	Af_QB11P2_02	61.2	700	5	1.1	10	6.9	2.4784	5.2346			4	15	31.6813
195	Af_VR12P2_05	61	700	6	1.1	10	6.9	2.1608	4.4729			4	15	31.0503
196	Af_VR9P4_03	57.4	700	7	1.1	10	6.9	2.4727	4.7037			4	15	28.5338
197	Af_VR6P3_11	54.6	700	8	1.1	10	6.9	1.93	4.2018			4	15	32.6565
198	Af_QB22P1_03	53.6	700	9	1.1	10	6.9	2.725	5.1015			4	15	28.0817
199	Af_QB17P1_03	49	700	10	1.1	10	6.9	2.7752	5.1643			4	15	27.9131
200	Af_QB17P2_01	48	700	11	1.1	10	6.9	2.5494	5.1214			4	15	30.133
201	Af_VR17P1_07	47	700	12	1.1	10	6.9	2.2158	4.2995			4	15	29.1057
202	Af_VR11P4_01	46	700	13	1.1	11	6.9	3.3241	7.2378			4	15	32.6606
203	Af_VR6P3_10	42.6	600	14	0.9	11	5.9	3.2762	6.8628			4	15	31.4212
204	Af_VR9P4_09	42.6	600	15	0.9	11	5.9	1.8269	4.3195			4	15	35.4658
205	Af_QB12P4_10	42	600	16	0.9	11	5.9	1.8677	3.9349			4	15	31.6022
206	Af_QB24P2_11	41.6	600	18	0.9	11	5.9	2.0081	4.4641			4	15	33.3457
207	Af_VR9P3_04	40.4	600	19	0.9	11	5.9	2.2304	5.2407			4	15	35.245
208	Af_VR6P1_03	37.4	600	20	0.9	10	5.9	2.7423	5.338			4	15	29.1981
209	Af_VR9P1_04	36.6	600	21	0.9	10	5.9	2.6787	5.2447			4	15	29.3689
210	Af_VR6P4_09	35.6	600	22	0.9	10	5.9	1.6894	3.5674			4	15	31.6746
211	Af_VR6P1_05	33.6	600	23	0.9	10	5.9	1.6949	3.5954			4	15	31.8196
212	Af_VR20N1_07	32.2	500	25	0.8	10	5	1.372	3.0305			4	15	33.1323
213	Af_QB27P4_11	32	500	27	0.8	10	5	1.3769	2.8777			4	15	31.3498
214	Af_QB20P1_09	31.4	500	11	0.8	11	5	1.216	3.215			4	15	39.6587
215	Af_VR6P4_06	31	500	20	0.8	11	5	1.014	2.5055			4	15	37.0636
216	Af_VR9P3_10	29.6	500	21	0.8	11	5	1.3463	3.1513			4	15	35.1107
217	Af_QB20P1_06	29.6	500	22	0.8	11	5	1.4596	3.8521			4	15	39.5872
218	Af_VR17P3_01	29.2	500	23	0.8	11	5	1.4793	3.0983			4	15	31.4165
219	Af_VR9P4_07	27.8	500	25	0.8	11	5	1.0947	2.6301			4	15	36.0386
220	Af_VR9P3_08	24.2	450	27	0.7	11	4.5	1.2424	3.4724			4	15	41.9237
221	Af_QB27P0_01	181	700	1	1.1	1	6.9	1.2338	1.994			5	15	24.2422
222	Af_QB24P2_04	168	700	2	1.1	1	6.9	0.8052	1.3036			5	15	24.2846
223	Af_QB22P4_03	148	700	3	1.1	1	6.9	0.9236	1.511			5	15	24.5398
224	Af_QB27P0_07	123	700	4	1.1	1	6.9	1.5222	2.5668			5	15	25.2937
225	Af_QB23P2_05	119	700	5	1.1	1	6.9	0.787	1.3242			5	15	25.2389
226	Af_QB20P2_10	113	700	6	1.1	1	6.9	0.8109	1.587			5	15	29.3563
227	Af_QB22P3_08	111	700	7	1.1	1	6.9	0.8833	1.4833			5	15	25.1891
228	Af_VR9P1_06	98	700	8	1.1	1	6.9	0.9522	1.5137			5	15	23.8453
229	Af_QB22N1_04	92.6	700	9	1.1	1	6.9	0.8401	1.3317			5	15	23.7775
230	Af_QB20P2_01	84.6	700	10	1.1	1	6.9	0.7205	1.2053			5	15	25.093
231	Af_VR17P1_09	84	700	11	1.1	1	6.9	1.0313	1.7311			5	15	25.1784
232	Af_QB17P1_02	82	700	12	1.1	1	6.9	1.0164	1.9515			5	15	28.8002
233	Af_QB17P3_03	82	700	13	1.1	1	6.9	0.6848	1.1067			5	15	24.2414
234	Af_VR6P2_02	79.6	700	14	1.1	1	6.9	0.9497	1.6056			5	15	25.3596
235	Af_VR11P3_04	78.4	700	15	1.1	8	6.9	1.5021	2.8266			5	15	28.2265
236	Af_VR20N1_01	77.4	700	16	1.1	8	6.9	1.4474	2.8111			5	15	29.1326
237	Af_QB22P2_10	77.4	700	18	1.1	8	6.9	1.1607	2.7468			5	15	35.4975
238	Af_QB12P2_03	76.6	700	19	1.1	8	6.9	1.5755	2.9337			5	15	27.9311
239	Af_VR17P1_10	73.2	700	20	1.1	8	6.9	3.1994	5.9411			5	15	27.8541
240	Af_QB22P1_01	72.6	700	21	1.1	8	6.9	2.2255	4.3368			5	15	29.2303
241	Af_VR11P2_03	72	700	22	1.1	8	6.9	1.6782	3.4681			5	15	30.9984
242	Af_QB27P1_04	71.4	700	23	1.1	8	6.9	2.0417	3.9288			5	15	28.8642
243	Af_VR20P4_02	70.4	700	25	1.1	8	6.9	3.7241	6.6891			5	15	26.9425
244	Af_QB27P1_07	70	700	27	1.1	8	6.9	2.4003	4.816			5	15	30.0962
245	Af_VR20N1_03	69.8	700	1	1.1	8	6.9	1.1903	2.8015			5	15	35.3041
246	Af_VR12P2_04	69	700	2	1.1	8	6.9	2.462	4.8785			5	15	29.7228
247	Af_QB11P4_03	68.8	700	3	1.1	8	6.9	1.6318	3.0285			5	15	27.8389
248	Af_VR17P0_06	67.6	700	4	1.1	10	6.9	1.3991	3.7404			5	15	40.1015
249	Af_QB22P1_02	66.2	700	5	1.1	10	6.9	2.1162	4.5506			5	15	32.2555
250	Af_QB23P3_05	65.4	700	6	1.1	10	6.9	2.4213	4.7385			5	15	29.3551
251	Af_QB22P2_11	65.4	700	7	1.1	10	6.9	2.5851	5.109			5	15	29.6449
252	Af_VR9P2_02	63.8	700	8	1.1	10	6.9	2.462	4.8053			5	15	29.2768
253	Af_QB12P3_04	63.8	700	9	1.1	10	6.9	2.2815	4.1497			5	15	27.2827
254	Af_VR20P2_10	62.4	700	10	1.1	10	6.9	2.1277	4.4927			5	15	31.6729
255	Af_QB11P1_05	61.8	700	11	1.1	10	6.9	2.2232	4.3406			5	15	29.2862
256	Af_VR6P3_05	61.2	700	12	1.1	10	6.9	4.6554	8.8147			5	15	28.4015
257	Af_VR11P1_02	61.2	700	13	1.1	10	6.9	2.3325	4.9714			5	15	31.9704
258	Af_QB23P3_06	60.6	700	14	1.1	10	6.9	2.0584	3.9674			5	15	28.9113
259	Af_VR17P0_04	60	700	15	1.1	10	6.9	1.3202	2.6355			5	15	29.9443
260	Af_VR12P2_09	59.4	700	16	1.1	10	6.9	1.4923	3.1253			5	15	31.4143
261	Af_QB22N1_05	58.6	700	18	1.1	10	6.9	1.394	3.1274			5	15	33.6521
262	Af_QB22N1_02	54.8	700	19	1.1	11	6.9	1.411	3.0712			5	15	32.6492
263	Af_VR6P2_04	54	700	20	1.1	11	6.9	1.4064	3.2304			5	15	34.4539
264	Af_VR17P2_06	51.2	700	21	1.1	11	6.9	0.9161	2.2106			5	15	36.1958
265	Af_QB20P2_03	50.8	700	22	1.1	11	6.9	0.8269	2.1859			5	15	39.6523
266	Af_QB20P3_07	50	700	23	1.1	11	6.9	1.3969	3.2532			5	15	34.9331
267	Af_VR17P1_08	49	700	25	1.1	11	6.9	1.795	3.9572			5	15	33.0685
268	Af_QB20P1_10	44.6	700	27	1.1	11	6.9	0.7349	2.0185			5	15	41.1995
269	Af_VR17P2_04	41.4	600	2	0.9	11	5.9	0.8321	2.1542			5	15	38.8331
270	Af_VR6P1_04	38.8	600	4	0.9	11	5.9	1.1267	3.0045			5	15	39.9996
271	Af_QB12P3_08	34.8	600	5	0.9	11	5.9	1.3222	3.0868			5	15	35.0189
272	Af_VR9P4_08	28	500	6	0.8	11	5	0.834	2.0802			5	15	37.4137
273	Af_QB27P3_08	27.6	500	7	0.8	11	5	1.0394	2.6115			5	15	37.6876
274	Af_VR9P3_05	26.6	450	12	0.7	11	4.5	0.9661	2.5519			5	15	39.6217
275	Af_VR17P2_02	22.4	400	13	0.6	11	4	0.6975	2.3196			5	15	49.8839
