# Supplementary material for: Genome‐wide single‐nucleotide polymorphism data reveal cryptic species within cryptic freshwater snail species—The case of the Ancylus fluviatilis species complex
Source: Ecol Evol. 2017 Dec 16;8(2):1063–72. doi: 10.1002/ece3.3706 (PMC5773296; doi:10.1002/ece3.3706)
Supplement: Supplementary file 4 [file ECE3-8-1063-s004.xlsx]

## Sheet: Table S2
Table S2. Individual COI haplotype and ddRAD species assignment for all samples.
sample name	site	COI haplotype	BOLD accession number	ddRAD species	excluded after quality filtering in data set?	NCBI Biosample accession number
Af_QB11P1_01	QB11	H1	AFCS001-17	Ancylus fluviatilis I	no	SAMN07204665
Af_QB11P1_02	QB11	H1	AFCS001-17	Ancylus fluviatilis I	no	SAMN07204666
Af_QB11P1_05	QB11	H1	AFCS001-17	Ancylus fluviatilis II	no	SAMN07204667
Af_QB11P1_11	QB11	H1	AFCS001-17	Ancylus fluviatilis II	no	SAMN07204668
Af_QB11P1_12	QB11	H1	AFCS001-17	Ancylus fluviatilis I–II hybrid	no	SAMN07204669
Af_QB11P2_01	QB11	H1	AFCS001-17	Ancylus fluviatilis II	no	SAMN07204670
Af_QB11P2_02	QB11	H1	AFCS001-17	Ancylus fluviatilis II	no	SAMN07204671
Af_QB11P2_03	QB11	H1	AFCS001-17	Ancylus fluviatilis II	no	SAMN07204672
Af_QB11P2_05	QB11	H1	AFCS001-17	Ancylus fluviatilis II	no	SAMN07204673
Af_QB11P2_12	QB11	H1	AFCS001-17	Ancylus fluviatilis II	no	SAMN07204674
Af_QB11P3_04	QB11	H1	AFCS001-17	Ancylus fluviatilis II	no	SAMN07204675
Af_QB11P3_05	QB11	H1	AFCS001-17	Ancylus fluviatilis II	no	SAMN07204676
Af_QB11P3_07	QB11	H1	AFCS001-17	Ancylus fluviatilis II	no	SAMN07204677
Af_QB11P3_08	QB11	H1	AFCS001-17	Ancylus fluviatilis II	no	SAMN07204678
Af_QB11P3_10	QB11	H1	AFCS001-17	Ancylus fluviatilis II	no	SAMN07204679
Af_QB11P4_02	QB11	H1	AFCS001-17	Ancylus fluviatilis II	no	SAMN07204680
Af_QB11P4_03	QB11	H1	AFCS001-17	Ancylus fluviatilis II	no	SAMN07204681
Af_QB11P4_04	QB11	H1	AFCS001-17	Ancylus fluviatilis II	no	SAMN07204682
Af_QB11P4_05	QB11	H1	AFCS001-17	Ancylus fluviatilis II	no	SAMN07204683
Af_QB11P4_06	QB11	H1	AFCS001-17	Ancylus fluviatilis II	no	SAMN07204684
Af_QB12P2_03	QB12	H1	AFCS001-17	Ancylus fluviatilis I	no	SAMN07204685
Af_QB12P2_04	QB12	H1	AFCS001-17	Ancylus fluviatilis I	no	SAMN07204686
Af_QB12P2_06	QB12	H1	AFCS001-17	Ancylus fluviatilis I	no	SAMN07204687
Af_QB12P2_07	QB12	H1	AFCS001-17	Ancylus fluviatilis I	no	SAMN07204688
Af_QB12P2_09	QB12	H1	AFCS001-17	Ancylus fluviatilis I	b1, b2, b3	SAMN07204689
Af_QB12P3_01	QB12	H1	AFCS001-17	Ancylus fluviatilis I	no	SAMN07204690
Af_QB12P3_04	QB12	H1	AFCS001-17	Ancylus fluviatilis I	no	SAMN07204691
Af_QB12P3_06	QB12	H1	AFCS001-17	Ancylus fluviatilis I	no	SAMN07204692
Af_QB12P3_08	QB12	H1	AFCS001-17	Ancylus fluviatilis I	no	SAMN07204693
Af_QB12P3_09	QB12	H1	AFCS001-17	Ancylus fluviatilis I	no	SAMN07204694
Af_QB12P4_01	QB12	H1	AFCS001-17	Ancylus fluviatilis I	no	SAMN07204695
Af_QB12P4_02	QB12	H1	AFCS001-17	Ancylus fluviatilis I	no	SAMN07204696
Af_QB12P4_04	QB12	H1	AFCS001-17	Ancylus fluviatilis I	no	SAMN07204697
Af_QB12P4_09	QB12	H1	AFCS001-17	Ancylus fluviatilis I	no	SAMN07204698
Af_QB12P4_10	QB12	H1	AFCS001-17	Ancylus fluviatilis I	no	SAMN07204699
Af_QB17P1_02	QB17	H1	AFCS001-17	Ancylus fluviatilis II	no	SAMN07204700
Af_QB17P1_03	QB17	H1	AFCS001-17	Ancylus fluviatilis II	no	SAMN07204701
Af_QB17P1_05	QB17	H1	AFCS001-17	Ancylus fluviatilis II	no	SAMN07204702
Af_QB17P1_10	QB17	H1	AFCS001-17	Ancylus fluviatilis II	no	SAMN07204703
Af_QB17P1_12	QB17	H1	AFCS001-17	Ancylus fluviatilis II	no	SAMN07204704
Af_QB17P2_01	QB17	H1	AFCS001-17	Ancylus fluviatilis II	no	SAMN07204705
Af_QB17P2_02	QB17	H1	AFCS001-17	Ancylus fluviatilis II	no	SAMN07204706
Af_QB17P2_03	QB17	H1	AFCS001-17	Ancylus fluviatilis I	no	SAMN07204707
Af_QB17P2_07	QB17	H1	AFCS001-17	Ancylus fluviatilis II	no	SAMN07204708
Af_QB17P2_09	QB17	H1	AFCS001-17	Ancylus fluviatilis II	no	SAMN07204709
Af_QB17P3_02	QB17	H1	AFCS001-17	Ancylus fluviatilis II	no	SAMN07204710
Af_QB17P3_03	QB17	H1	AFCS001-17	Ancylus fluviatilis II	no	SAMN07204711
Af_QB17P3_06	QB17	H1	AFCS001-17	Ancylus fluviatilis II	no	SAMN07204712
Af_QB17P3_10	QB17	H1	AFCS001-17	Ancylus fluviatilis II	no	SAMN07204713
Af_QB17P3_12	QB17	H1	AFCS001-17	Ancylus fluviatilis II	no	SAMN07204714
Af_QB20P1_06	QB20	H1	AFCS001-17	Ancylus fluviatilis I	no	SAMN07204715
Af_QB20P1_07	QB20	H1	AFCS001-17	Ancylus fluviatilis I	no	SAMN07204716
Af_QB20P1_08	QB20	H1	AFCS001-17	Ancylus fluviatilis I	no	SAMN07204717
Af_QB20P1_09	QB20	H1	AFCS001-17	Ancylus fluviatilis I	no	SAMN07204718
Af_QB20P1_10	QB20	H1	AFCS001-17	Ancylus fluviatilis I	no	SAMN07204719
Af_QB20P2_01	QB20	H1	AFCS001-17	Ancylus fluviatilis I	no	SAMN07204720
Af_QB20P2_03	QB20	H1	AFCS001-17	Ancylus fluviatilis I	no	SAMN07204721
Af_QB20P2_04	QB20	H1	AFCS001-17	Ancylus fluviatilis I	no	SAMN07204722
Af_QB20P2_05	QB20	H1	AFCS001-17	Ancylus fluviatilis I	no	SAMN07204723
Af_QB20P2_10	QB20	H1	AFCS001-17	Ancylus fluviatilis I	no	SAMN07204724
Af_QB20P3_07	QB20	H1	AFCS001-17	Ancylus fluviatilis I	no	SAMN07204725
Af_QB20P3_09	QB20	H1	AFCS001-17	Ancylus fluviatilis I	no	SAMN07204726
Af_QB20P3_10	QB20	H1	AFCS001-17	Ancylus fluviatilis I	no	SAMN07204727
Af_QB20P3_11	QB20	H1	AFCS001-17	Ancylus fluviatilis I	no	SAMN07204728
Af_QB20P3_12	QB20	H1	AFCS001-17	Ancylus fluviatilis I	no	SAMN07204729
Af_QB20P4_02	QB20	H1	AFCS001-17	Ancylus fluviatilis I	no	SAMN07204730
Af_QB20P4_07	QB20	H1	AFCS001-17	Ancylus fluviatilis I	no	SAMN07204731
Af_QB20P4_08	QB20	H1	AFCS001-17	Ancylus fluviatilis I	no	SAMN07204732
Af_QB20P4_10	QB20	H1	AFCS001-17	Ancylus fluviatilis I	no	SAMN07204733
Af_QB20P4_11	QB20	H1	AFCS001-17	Ancylus fluviatilis I	no	SAMN07204734
Af_QB22N1_01	QB22	H2	AFCS002-17	Ancylus fluviatilis II	no	SAMN07204735
Af_QB22N1_02	QB22	H2	AFCS002-17	Ancylus fluviatilis II	no	SAMN07204736
Af_QB22N1_03	QB22	H2	AFCS002-17	Ancylus fluviatilis II	no	SAMN07204737
Af_QB22N1_04	QB22	H2	AFCS002-17	Ancylus fluviatilis II	no	SAMN07204738
Af_QB22N1_05	QB22	H2	AFCS002-17	Ancylus fluviatilis II	no	SAMN07204739
Af_QB22P1_01	QB22	H1	AFCS001-17	Ancylus fluviatilis I	no	SAMN07204740
Af_QB22P1_02	QB22	H1	AFCS001-17	Ancylus fluviatilis I	no	SAMN07204741
Af_QB22P1_03	QB22	H1	AFCS001-17	Ancylus fluviatilis I	no	SAMN07204742
Af_QB22P1_04	QB22	H1	AFCS001-17	Ancylus fluviatilis I	no	SAMN07204743
Af_QB22P1_05	QB22	H1	AFCS001-17	Ancylus fluviatilis I	no	SAMN07204744
Af_QB22P2_01	QB22	H1	AFCS001-17	Ancylus fluviatilis I	no	SAMN07204745
Af_QB22P2_02	QB22	H1	AFCS001-17	Ancylus fluviatilis I	no	SAMN07204746
Af_QB22P2_03	QB22	H3	AFCS003-17	Ancylus fluviatilis I	no	SAMN07204747
Af_QB22P2_10	QB22	H1	AFCS001-17	Ancylus fluviatilis I	no	SAMN07204748
Af_QB22P2_11	QB22	H1	AFCS001-17	Ancylus fluviatilis I	no	SAMN07204749
Af_QB22P3_05	QB22	H1	AFCS001-17	Ancylus fluviatilis I	no	SAMN07204750
Af_QB22P3_06	QB22	H1	AFCS001-17	Ancylus fluviatilis I	no	SAMN07204751
Af_QB22P3_07	QB22	H1	AFCS001-17	Ancylus fluviatilis I	no	SAMN07204752
Af_QB22P3_08	QB22	H1	AFCS001-17	Ancylus fluviatilis I	no	SAMN07204753
Af_QB22P3_09	QB22	H1	AFCS001-17	Ancylus fluviatilis I	no	SAMN07204754
Af_QB22P4_01	QB22	H1	AFCS001-17	Ancylus fluviatilis I	no	SAMN07204755
Af_QB22P4_02	QB22	H1	AFCS001-17	Ancylus fluviatilis I	no	SAMN07204756
Af_QB22P4_03	QB22	H1	AFCS001-17	Ancylus fluviatilis I	no	SAMN07204757
Af_QB22P4_05	QB22	H1	AFCS001-17	Ancylus fluviatilis I	no	SAMN07204758
Af_QB22P4_06	QB22	H1	AFCS001-17	Ancylus fluviatilis I	no	SAMN07204759
Af_QB23P2_01	QB23	H1	AFCS001-17	Ancylus fluviatilis II	no	SAMN07204760
Af_QB23P2_02	QB23	H1	AFCS001-17	Ancylus fluviatilis II	b1, b2, b3	SAMN07204761
Af_QB23P2_03	QB23	H1	AFCS001-17	Ancylus fluviatilis II	no	SAMN07204762
Af_QB23P2_04	QB23	H1	AFCS001-17	Ancylus fluviatilis II	no	SAMN07204763
Af_QB23P2_05	QB23	H1	AFCS001-17	Ancylus fluviatilis II	no	SAMN07204764
Af_QB23P3_01	QB23	H1	AFCS001-17	Ancylus fluviatilis II	no	SAMN07204765
Af_QB23P3_04	QB23	H4	AFCS004-17	Ancylus fluviatilis II	no	SAMN07204766
Af_QB23P3_05	QB23	H1	AFCS001-17	Ancylus fluviatilis II	no	SAMN07204767
Af_QB23P3_06	QB23	H1	AFCS001-17	Ancylus fluviatilis II	no	SAMN07204768
Af_QB23P3_07	QB23	H1	AFCS001-17	Ancylus fluviatilis II	no	SAMN07204769
Af_QB23P4_07	QB23	H1	AFCS001-17	Ancylus fluviatilis II	no	SAMN07204770
Af_QB23P4_08	QB23	H1	AFCS001-17	Ancylus fluviatilis II	no	SAMN07204771
Af_QB23P4_09	QB23	H1	AFCS001-17	Ancylus fluviatilis II	no	SAMN07204772
Af_QB23P4_10	QB23	H1	AFCS001-17	Ancylus fluviatilis II	no	SAMN07204773
Af_QB23P4_11	QB23	H1	AFCS001-17	Ancylus fluviatilis II	no	SAMN07204774
Af_QB24P1_05	QB24	H1	AFCS001-17	Ancylus fluviatilis I	no	SAMN07204775
Af_QB24P1_06	QB24	H1	AFCS001-17	Ancylus fluviatilis I	no	SAMN07204776
Af_QB24P1_07	QB24	H1	AFCS001-17	Ancylus fluviatilis I	no	SAMN07204777
Af_QB24P1_08	QB24	H1	AFCS001-17	Ancylus fluviatilis I	no	SAMN07204778
Af_QB24P1_09	QB24	H1	AFCS001-17	Ancylus fluviatilis I	no	SAMN07204779
Af_QB24P2_03	QB24	H1	AFCS001-17	Ancylus fluviatilis I	no	SAMN07204780
Af_QB24P2_04	QB24	H1	AFCS001-17	Ancylus fluviatilis I	no	SAMN07204781
Af_QB24P2_05	QB24	H1	AFCS001-17	Ancylus fluviatilis I	no	SAMN07204782
Af_QB24P2_06	QB24	H1	AFCS001-17	Ancylus fluviatilis I	no	SAMN07204783
Af_QB24P2_11	QB24	H1	AFCS001-17	Ancylus fluviatilis I	no	SAMN07204784
Af_QB24P3_05	QB24	H1	AFCS001-17	Ancylus fluviatilis I	no	SAMN07204785
Af_QB24P3_06	QB24	H1	AFCS001-17	Ancylus fluviatilis I	b1, b2, b3	SAMN07204786
Af_QB24P3_07	QB24	H1	AFCS001-17	Ancylus fluviatilis I	no	SAMN07204787
Af_QB24P3_08	QB24	H1	AFCS001-17	Ancylus fluviatilis I	no	SAMN07204788
Af_QB24P3_09	QB24	H1	AFCS001-17	Ancylus fluviatilis I	no	SAMN07204789
Af_QB24P4_07	QB24	H1	AFCS001-17	Ancylus fluviatilis I	no	SAMN07204790
Af_QB24P4_08	QB24	H1	AFCS001-17	Ancylus fluviatilis II	no	SAMN07204791
Af_QB24P4_10	QB24	H1	AFCS001-17	Ancylus fluviatilis I	no	SAMN07204792
Af_QB24P4_11	QB24	H1	AFCS001-17	Ancylus fluviatilis I–II hybrid	no	SAMN07204793
Af_QB24P4_12	QB24	H1	AFCS001-17	Ancylus fluviatilis I	no	SAMN07204794
Af_QB27P0_01	QB27	H1	AFCS001-17	Ancylus fluviatilis I	no	SAMN07204795
Af_QB27P0_02	QB27	H5	AFCS005-17	Ancylus fluviatilis I	no	SAMN07204796
Af_QB27P0_03	QB27	H5	AFCS005-17	Ancylus fluviatilis I	no	SAMN07204797
Af_QB27P0_06	QB27	H5	AFCS005-17	Ancylus fluviatilis I	no	SAMN07204798
Af_QB27P0_07	QB27	H1	AFCS001-17	Ancylus fluviatilis II	no	SAMN07204799
Af_QB27P1_03	QB27	H5	AFCS005-17	Ancylus fluviatilis I	no	SAMN07204800
Af_QB27P1_04	QB27	H5	AFCS005-17	Ancylus fluviatilis I	no	SAMN07204801
Af_QB27P1_05	QB27	H5	AFCS005-17	Ancylus fluviatilis I	no	SAMN07204802
Af_QB27P1_06	QB27	H5	AFCS005-17	Ancylus fluviatilis I	no	SAMN07204803
Af_QB27P1_07	QB27	H5	AFCS005-17	Ancylus fluviatilis I	no	SAMN07204804
Af_QB27P2_03	QB27	H1	AFCS001-17	Ancylus fluviatilis I	no	SAMN07204805
Af_QB27P2_04	QB27	H5	AFCS005-17	Ancylus fluviatilis I	no	SAMN07204806
Af_QB27P2_05	QB27	H5	AFCS005-17	Ancylus fluviatilis I	no	SAMN07204807
Af_QB27P2_06	QB27	H5	AFCS005-17	Ancylus fluviatilis I	no	SAMN07204808
Af_QB27P2_07	QB27	H1	AFCS001-17	Ancylus fluviatilis I	no	SAMN07204809
Af_QB27P3_02	QB27	H5	AFCS005-17	Ancylus fluviatilis I	no	SAMN07204810
Af_QB27P3_03	QB27	H5	AFCS005-17	Ancylus fluviatilis I	no	SAMN07204811
Af_QB27P3_04	QB27	H5	AFCS005-17	Ancylus fluviatilis I	no	SAMN07204812
Af_QB27P3_05	QB27	H5	AFCS005-17	Ancylus fluviatilis I	no	SAMN07204813
Af_QB27P3_08	QB27	H6	AFCS006-17	Ancylus fluviatilis II	no	SAMN07204814
Af_QB27P4_02	QB27	H5	AFCS005-17	Ancylus fluviatilis I	no	SAMN07204815
Af_QB27P4_03	QB27	H1	AFCS001-17	Ancylus fluviatilis I	no	SAMN07204816
Af_QB27P4_04	QB27	H1	AFCS001-17	Ancylus fluviatilis I	b1, b2, b3	SAMN07204817
Af_QB27P4_05	QB27	H5	AFCS005-17	Ancylus fluviatilis I	no	SAMN07204818
Af_QB27P4_11	QB27	H5	AFCS005-17	Ancylus fluviatilis I	no	SAMN07204819
Af_VR11P1_01	VR11	H1	AFCS001-17	Ancylus fluviatilis II	no	SAMN07204820
Af_VR11P1_02	VR11	H1	AFCS001-17	Ancylus fluviatilis II	no	SAMN07204821
Af_VR11P1_03	VR11	H1	AFCS001-17	Ancylus fluviatilis II	no	SAMN07204822
Af_VR11P1_10	VR11	H1	AFCS001-17	Ancylus fluviatilis II	no	SAMN07204823
Af_VR11P1_11	VR11	H1	AFCS001-17	Ancylus fluviatilis II	no	SAMN07204824
Af_VR11P2_03	VR11	H1	AFCS001-17	Ancylus fluviatilis II	no	SAMN07204825
Af_VR11P2_04	VR11	H1	AFCS001-17	Ancylus fluviatilis II	no	SAMN07204826
Af_VR11P2_05	VR11	H1	AFCS001-17	Ancylus fluviatilis II	no	SAMN07204827
Af_VR11P2_06	VR11	H1	AFCS001-17	Ancylus fluviatilis II	no	SAMN07204828
Af_VR11P2_07	VR11	H1	AFCS001-17	Ancylus fluviatilis II	no	SAMN07204829
Af_VR11P3_01	VR11	H1	AFCS001-17	Ancylus fluviatilis II	no	SAMN07204830
Af_VR11P3_02	VR11	H1	AFCS001-17	Ancylus fluviatilis II	b3	SAMN07204831
Af_VR11P3_03	VR11	H1	AFCS001-17	Ancylus fluviatilis II	no	SAMN07204832
Af_VR11P3_04	VR11	H1	AFCS001-17	Ancylus fluviatilis II	no	SAMN07204833
Af_VR11P3_05	VR11	H1	AFCS001-17	Ancylus fluviatilis II	no	SAMN07204834
Af_VR11P4_01	VR11	H1	AFCS001-17	Ancylus fluviatilis II	no	SAMN07204835
Af_VR11P4_03	VR11	H1	AFCS001-17	Ancylus fluviatilis II	no	SAMN07204836
Af_VR11P4_05	VR11	H1	AFCS001-17	Ancylus fluviatilis II	no	SAMN07204837
Af_VR11P4_06	VR11	H1	AFCS001-17	Ancylus fluviatilis II	no	SAMN07204838
Af_VR11P4_07	VR11	H1	AFCS001-17	Ancylus fluviatilis II	no	SAMN07204839
Af_VR12P1_01	VR12	H7	AFCS007-17	Ancylus fluviatilis II	no	SAMN07204840
Af_VR12P1_02	VR12	H1	AFCS001-17	Ancylus fluviatilis II	no	SAMN07204841
Af_VR12P1_03	VR12	H1	AFCS001-17	Ancylus fluviatilis II	no	SAMN07204842
Af_VR12P1_04	VR12	H1	AFCS001-17	Ancylus fluviatilis II	no	SAMN07204843
Af_VR12P1_05	VR12	H1	AFCS001-17	Ancylus fluviatilis II	no	SAMN07204844
Af_VR12P2_04	VR12	H1	AFCS001-17	Ancylus fluviatilis II	no	SAMN07204845
Af_VR12P2_05	VR12	H1	AFCS001-17	Ancylus fluviatilis II	no	SAMN07204846
Af_VR12P2_08	VR12	H1	AFCS001-17	Ancylus fluviatilis II	no	SAMN07204847
Af_VR12P2_09	VR12	H1	AFCS001-17	Ancylus fluviatilis II	no	SAMN07204848
Af_VR12P2_10	VR12	H1	AFCS001-17	Ancylus fluviatilis II	no	SAMN07204849
Af_VR12P3_03	VR12	H8	AFCS008-17	Ancylus fluviatilis I	no	SAMN07204850
Af_VR12P3_04	VR12	H1	AFCS001-17	Ancylus fluviatilis II	no	SAMN07204851
Af_VR12P3_05	VR12	H8	AFCS008-17	Ancylus fluviatilis I	no	SAMN07204852
Af_VR12P3_06	VR12	H8	AFCS008-17	Ancylus fluviatilis I	b1, b3	SAMN07204853
Af_VR12P3_07	VR12	H8	AFCS008-17	Ancylus fluviatilis I	no	SAMN07204854
Af_VR17P0_01	VR17	H1	AFCS001-17	Ancylus fluviatilis III	no	SAMN07204855
Af_VR17P0_02	VR17	H1	AFCS001-17	Ancylus fluviatilis III	no	SAMN07204856
Af_VR17P0_04	VR17	H1	AFCS001-17	Ancylus fluviatilis III	no	SAMN07204857
Af_VR17P0_05	VR17	H1	AFCS001-17	Ancylus fluviatilis III	no	SAMN07204858
Af_VR17P0_06	VR17	H1	AFCS001-17	Ancylus fluviatilis III	no	SAMN07204859
Af_VR17P1_06	VR17	H1	AFCS001-17	Ancylus fluviatilis III	no	SAMN07204860
Af_VR17P1_07	VR17	H1	AFCS001-17	Ancylus fluviatilis III	no	SAMN07204861
Af_VR17P1_08	VR17	H1	AFCS001-17	Ancylus fluviatilis III	no	SAMN07204862
Af_VR17P1_09	VR17	H1	AFCS001-17	Ancylus fluviatilis III	no	SAMN07204863
Af_VR17P1_10	VR17	H1	AFCS001-17	Ancylus fluviatilis III	no	SAMN07204864
Af_VR17P2_01	VR17	H1	AFCS001-17	Ancylus fluviatilis III	no	SAMN07204865
Af_VR17P2_02	VR17	H1	AFCS001-17	Ancylus fluviatilis I–III hybrid	no	SAMN07204866
Af_VR17P2_03	VR17	H1	AFCS001-17	Ancylus fluviatilis III	no	SAMN07204867
Af_VR17P2_04	VR17	H1	AFCS001-17	Ancylus fluviatilis III	no	SAMN07204868
Af_VR17P2_06	VR17	H1	AFCS001-17	Ancylus fluviatilis III	no	SAMN07204869
Af_VR17P3_01	VR17	H1	AFCS001-17	Ancylus fluviatilis III	no	SAMN07204870
Af_VR17P3_02	VR17	H1	AFCS001-17	Ancylus fluviatilis III	no	SAMN07204871
Af_VR17P3_03	VR17	H1	AFCS001-17	Ancylus fluviatilis III	no	SAMN07204872
Af_VR17P3_04	VR17	H1	AFCS001-17	Ancylus fluviatilis III	no	SAMN07204873
Af_VR17P3_05	VR17	H1	AFCS001-17	Ancylus fluviatilis III	b1, b2	SAMN07204874
Af_VR20N1_01	VR20	H1	AFCS001-17	Ancylus fluviatilis II	no	SAMN07204875
Af_VR20N1_02	VR20	H1	AFCS001-17	Ancylus fluviatilis II	no	SAMN07204876
Af_VR20N1_03	VR20	H1	AFCS001-17	Ancylus fluviatilis II	no	SAMN07204877
Af_VR20N1_04	VR20	H1	AFCS001-17	Ancylus fluviatilis II	no	SAMN07204878
Af_VR20N1_07	VR20	H1	AFCS001-17	Ancylus fluviatilis II	no	SAMN07204879
Af_VR20N2_01	VR20	H1	AFCS001-17	Ancylus fluviatilis II	no	SAMN07204880
Af_VR20N2_02	VR20	H1	AFCS001-17	Ancylus fluviatilis II	no	SAMN07204881
Af_VR20N2_03	VR20	H1	AFCS001-17	Ancylus fluviatilis II	no	SAMN07204882
Af_VR20N2_04	VR20	H1	AFCS001-17	Ancylus fluviatilis II	no	SAMN07204883
Af_VR20N2_05	VR20	H1	AFCS001-17	Ancylus fluviatilis II	no	SAMN07204884
Af_VR20P2_08	VR20	H9	AFCS009-17	Ancylus fluviatilis II	no	SAMN07204885
Af_VR20P2_09	VR20	H9	AFCS009-17	Ancylus fluviatilis II	no	SAMN07204886
Af_VR20P2_10	VR20	H9	AFCS009-17	Ancylus fluviatilis II	no	SAMN07204887
Af_VR20P2_11	VR20	H9	AFCS009-17	Ancylus fluviatilis II	no	SAMN07204888
Af_VR20P2_12	VR20	H9	AFCS009-17	Ancylus fluviatilis II	no	SAMN07204889
Af_VR20P3_01	VR20	H9	AFCS009-17	Ancylus fluviatilis II	no	SAMN07204890
Af_VR20P3_02	VR20	H9	AFCS009-17	Ancylus fluviatilis II	no	SAMN07204891
Af_VR20P3_03	VR20	H9	AFCS009-17	Ancylus fluviatilis II	no	SAMN07204892
Af_VR20P3_04	VR20	H9	AFCS009-17	Ancylus fluviatilis II	no	SAMN07204893
Af_VR20P3_06	VR20	H1	AFCS001-17	Ancylus fluviatilis II	no	SAMN07204894
Af_VR20P4_02	VR20	H9	AFCS009-17	Ancylus fluviatilis II	no	SAMN07204895
Af_VR20P4_03	VR20	H1	AFCS001-17	Ancylus fluviatilis I	no	SAMN07204896
Af_VR20P4_04	VR20	H1	AFCS001-17	Ancylus fluviatilis I	no	SAMN07204897
Af_VR20P4_06	VR20	H1	AFCS001-17	Ancylus fluviatilis I	no	SAMN07204898
Af_VR20P4_08	VR20	H1	AFCS001-17	Ancylus fluviatilis I	no	SAMN07204899
Af_VR6P1_02	VR6	H1	AFCS001-17	Ancylus fluviatilis III	no	SAMN07204900
Af_VR6P1_03	VR6	H1	AFCS001-17	Ancylus fluviatilis III	no	SAMN07204901
Af_VR6P1_04	VR6	H1	AFCS001-17	Ancylus fluviatilis III	no	SAMN07204902
Af_VR6P1_05	VR6	H1	AFCS001-17	Ancylus fluviatilis III	no	SAMN07204903
Af_VR6P1_10	VR6	H1	AFCS001-17	Ancylus fluviatilis III	no	SAMN07204904
Af_VR6P2_01	VR6	H1	AFCS001-17	Ancylus fluviatilis III	no	SAMN07204905
Af_VR6P2_02	VR6	H1	AFCS001-17	Ancylus fluviatilis III	no	SAMN07204906
Af_VR6P2_03	VR6	H1	AFCS001-17	Ancylus fluviatilis III	no	SAMN07204907
Af_VR6P2_04	VR6	H1	AFCS001-17	Ancylus fluviatilis III	no	SAMN07204908
Af_VR6P2_05	VR6	H1	AFCS001-17	Ancylus fluviatilis III	no	SAMN07204909
Af_VR6P3_04	VR6	H1	AFCS001-17	Ancylus fluviatilis III	no	SAMN07204910
Af_VR6P3_05	VR6	H1	AFCS001-17	Ancylus fluviatilis III	b1, b2, b3	SAMN07204911
Af_VR6P3_06	VR6	H1	AFCS001-17	Ancylus fluviatilis III	no	SAMN07204912
Af_VR6P3_10	VR6	H1	AFCS001-17	Ancylus fluviatilis III	no	SAMN07204913
Af_VR6P3_11	VR6	H1	AFCS001-17	Ancylus fluviatilis III	no	SAMN07204914
Af_VR6P4_04	VR6	H1	AFCS001-17	Ancylus fluviatilis III	no	SAMN07204915
Af_VR6P4_06	VR6	H1	AFCS001-17	Ancylus fluviatilis III	no	SAMN07204916
Af_VR6P4_08	VR6	H1	AFCS001-17	Ancylus fluviatilis III	no	SAMN07204917
Af_VR6P4_09	VR6	H1	AFCS001-17	Ancylus fluviatilis III	no	SAMN07204918
Af_VR6P4_11	VR6	H1	AFCS001-17	Ancylus fluviatilis III	no	SAMN07204919
Af_VR9P1_01	VR9	H1	AFCS001-17	Ancylus fluviatilis I	no	SAMN07204920
Af_VR9P1_04	VR9	H1	AFCS001-17	Ancylus fluviatilis I	no	SAMN07204921
Af_VR9P1_05	VR9	H1	AFCS001-17	Ancylus fluviatilis I	no	SAMN07204922
Af_VR9P1_06	VR9	H1	AFCS001-17	Ancylus fluviatilis I	no	SAMN07204923
Af_VR9P1_07	VR9	H1	AFCS001-17	Ancylus fluviatilis I	no	SAMN07204924
Af_VR9P2_01	VR9	H1	AFCS001-17	Ancylus fluviatilis I	b1, b2, b3	SAMN07204925
Af_VR9P2_02	VR9	H1	AFCS001-17	Ancylus fluviatilis I	no	SAMN07204926
Af_VR9P2_03	VR9	H1	AFCS001-17	Ancylus fluviatilis I	no	SAMN07204927
Af_VR9P2_05	VR9	H1	AFCS001-17	Ancylus fluviatilis I	no	SAMN07204928
Af_VR9P2_08	VR9	H1	AFCS001-17	Ancylus fluviatilis I	no	SAMN07204929
Af_VR9P3_04	VR9	H1	AFCS001-17	Ancylus fluviatilis I	no	SAMN07204930
Af_VR9P3_05	VR9	H1	AFCS001-17	Ancylus fluviatilis I–III hybrid	no	SAMN07204931
Af_VR9P3_06	VR9	H1	AFCS001-17	Ancylus fluviatilis I	no	SAMN07204932
Af_VR9P3_08	VR9	H1	AFCS001-17	Ancylus fluviatilis I–III hybrid	no	SAMN07204933
Af_VR9P3_10	VR9	H1	AFCS001-17	Ancylus fluviatilis I	no	SAMN07204934
Af_VR9P4_02	VR9	H1	AFCS001-17	Ancylus fluviatilis I	no	SAMN07204935
Af_VR9P4_03	VR9	H1	AFCS001-17	Ancylus fluviatilis I	no	SAMN07204936
Af_VR9P4_07	VR9	H1	AFCS001-17	Ancylus fluviatilis I	no	SAMN07204937
Af_VR9P4_08	VR9	H1	AFCS001-17	Ancylus fluviatilis I–III hybrid	no	SAMN07204938
Af_VR9P4_09	VR9	H1	AFCS001-17	Ancylus fluviatilis I–III hybrid	no	SAMN07204939
